# Supplementary material for: Impact of an intervention to improve pit latrine emptying practices in low income urban neighborhoods of Maputo, Mozambique
Source: Int J Hyg Environ Health. 2020 May;226:113480. doi: 10.1016/j.ijheh.2020.113480 (PMC7184672; doi:10.1016/j.ijheh.2020.113480)
Supplement: Multimedia component 1 [file mmc1.xml]

<?xml version="1.0" encoding="UTF-8" standalone="no"?><data:data><datasets><author>joe.brown@ce.gatech.edu</author><type>0</type><dataset><value>3</value><reason>Other (please explain)</reason><comments>Data will be publicly available at https://osf.io/p5shk/ upon acceptance of the manuscript.</comments></dataset></datasets></data:data>
